# Supplementary material for: Whole-Genome Resequencing Reveals Genetic Diversity and Growth Trait-Related Genes in Pinan Cattle
Source: Animals (Basel). 2024 Jul 25;14(15):2163. doi: 10.3390/ani14152163 (PMC11310955; doi:10.3390/ani14152163)
Supplement: Supplementary file 1 [file animals-14-02163-s001.zip]

Archive with 4 entries (3 files):
- Supplementary Materials/
- Supplementary Materials/TableS1-Information of all individuals.xlsx
- Supplementary Materials/TableS2-Sequencing quality and alignment information for all individuals.xlsx
- Supplementary Materials/TableS3-Positive selected genes in Pinan cattle population.xlsx
