# Supplementary material for: Whole-Genome Resequencing Reveals Genetic Diversity and Growth Trait-Related Genes in Pinan Cattle
Source: Animals (Basel). 2024 Jul 25;14(15):2163. doi: 10.3390/ani14152163 (PMC11310955; doi:10.3390/ani14152163)
Supplement: Supplementary file 1 [file animals-14-02163-s001.zip › Supplementary Materials/TableS1-Information of all individuals.xlsx]

## Sheet: pinan cattle population
	Geographical distribution	Sample number
Pinan	Xinye County, Henan Province	pinan2
		pinan3
		pinan4
		pinan5
		pinan7
		pinan8
		pinan11
		pinan20
		pinan21
		pinan24

## Sheet:  native cattle population
Breed	Geographical distribution	Accession number	Sample number
Wenshan cattle	Yunnan	SRR6024561	Wenshan1
		SRR6024562	Wenshan2
		SRR6024569	Wenshan3
		SRR6024575	Wenshan4
		SRR6024576	Wenshan5
		SRR6024577	Wenshan6
		SRR6024578	Wenshan7
Wannan cattle	Anhui	SRR5507199	Wannan1
		SRR5507198	Wannan2
		SRR5507195	Wannan3
		SRR5507196	Wannan4
		SRR5507197	Wannan5
Leiqiong cattle	Guangdong、Hainan	SRR5507190	Leiqiong1
		SRR5507189	Leiqiong2
		SRR5507188	Leiqiong3
Xinjiang Brown cattle	Xinjiang	SRR19008483	XB1
		SRR19008485	XB2
		SRR19008495	XB3
		SRR19008514	XB4
		SRR19008520	XB5
Xiangxi cattle	Hunan	SRR16949978	Xiangxi1
		SRR16949979	Xiangxi2
		SRR16949980	Xiangxi3
		SRR16949981	Xiangxi4
		SRR16949982	Xiangxi5
		SRR16949983	Xiangxi6
		SRR16949984	Xiangxi7
		SRR16949985	Xiangxi8
		SRR16949986	Xiangxi9
		SRR16949987	Xiangxi10
		SRR16949988	Xiangxi11
		SRR16949989	Xiangxi12
		SRR16949990	Xiangxi13
		SRR16949991	Xiangxi14
		SRR16949992	Xiangxi15
		SRR16949993	Xiangxi16
		SRR16949994	Xiangxi17
		SRR16949995	Xiangxi18
		SRR16949996	Xiangxi19
		SRR16949997	Xiangxi20
		SRR16949998	Xiangxi21
		SRR16949999	Xiangxi22
		SRR16950000	Xiangxi23
Yanbian cattle	Jilin	SRR10112117	Yanbian1
		SRR10112118	Yanbian2
		SRR10112119	Yanbian3
		SRR10112120	Yanbian4
		SRR10112121	Yanbian5
		SRR10112122	Yanbian6
Qaidam cattle	Qinghai	SRR10800466	Qaidam1
		SRR10800467	Qaidam2
		SRR10800468	Qaidam3
Anxi cattle	Fujian	SRR10800469	Anxi1
		SRR10800470	Anxi2
		SRR10800471	Anxi3
Zhangmu cattle	Xizang	SRR10800472	Zhangmu1
		SRR10800473	Zhangmu2
		SRR10800474	Zhangmu3
Dianzhong cattle	Yunnan	SRR12739616	Dianzhong1
		SRR12739617	Dianzhong2
		SRR12739618	Dianzhong3
		SRR12739619	Dianzhong4

## Sheet: foreign cattle population
Breed	Geographical distribution	Accession number	Sample number
Bagaria	Ethiopia	SRR13626465	Bagaria1
		SRR13626466	Bagaria2
		SRR13626493	Bagaria3
		SRR13626494	Bagaria4
		SRR13626496	Bagaria5
		SRR13626467	Bagaria6
		SRR13626468	Bagaria7
		SRR13626469	Bagaria8
		SRR13626495	Bagaria9
		SRR13626497	Bagaria10
Semien		SRR13626471	Semien1
		SRR13626473	Semien2
		SRR13626478	Semien3
		SRR13626480	Semien4
		SRR13626481	Semien5
		SRR13626472	Semien6
		SRR13626474	Semien7
		SRR13626475	Semien8
		SRR13626477	Semien9
		SRR13626479	Semien10
Bale		SRR13626483	Bale1
		SRR13626484	Bale2
		SRR13626485	Bale3
		SRR13626488	Bale4
		SRR13626489	Bale5
		SRR13626491	Bale6
		SRR13626482	Bale7
		SRR13626486	Bale8
		SRR13626490	Bale9
		SRR13626492	Bale10
Afar		SRR13626470	Afar1
		SRR13626476	Afar2
		SRR13626487	Afar3
		SRR13626498	Afar4
		SRR13626499	Afar5
Kholmogory	Russia	SRR12095793	Kholmogory14
		SRR12095794	Kholmogory15
		SRR12095795	Kholmogory16
		SRR12095796	Kholmogory17
		SRR12095797	Kholmogory18
		SRR12095798	Kholmogory19
		SRR12095799	Kholmogory20
