# Supplementary material for: Whole-Genome Resequencing Reveals Genetic Diversity and Growth Trait-Related Genes in Pinan Cattle
Source: Animals (Basel). 2024 Jul 25;14(15):2163. doi: 10.3390/ani14152163 (PMC11310955; doi:10.3390/ani14152163)
Supplement: Supplementary file 1 [file animals-14-02163-s001.zip › Supplementary Materials/TableS2-Sequencing quality and alignment information for all individuals.xlsx]

## Sheet: Sheet1
Sequencing quality and alignment information for all individuals
Samples	Clean reads(Mb)	Q20(%)	Q30(%)	GC content (%)	Sequencing depth(×)	Total alignment rate(%)	Unique alignment rate(%)
pinan2	760	98.03	94.02	44	38.45	99.82	99.01
pinan3	644.8	97.45	92.55	44.5	33.4	99.41	97.49
pinan4	624.8	95.4	85.91	44	32.11	99.74	97.03
pinan5	614.6	97.59	92.75	44	32.31	99.77	96.78
pinan7	619.6	97.07	91.26	43	32.72	99.75	97.58
pinan8	665.4	90.97	73.9	44	31.31	99.73	97.81
pinan11	553.8	96.17	89.22	43	28.57	99.76	98.2
pinan20	569.8	96.23	88.94	44	29.43	99.78	97.74
pinan21	619.4	98.02	94.01	44	32.54	99.79	96.91
pinan24	617.8	95.3	85.71	44	30.66	99.76	96.81
Leiqiong1	236.2	94.33	87.05	42	12.07	98.99	93.76
Leiqiong2	228.6	94.37	87.09	42.5	11.73	99.26	94.81
Leiqiong3	218.6	95.2	88.71	42	11.32	99.45	95.72
Wannan1	216.8	95.64	90.02	42	11.23	99.11	95.16
Wannan2	256.6	95.53	89.88	42	13.26	99.12	94.65
Wannan3	242.4	95.74	90.26	42.5	12.57	99.14	95.03
Wannan4	206.6	93.01	84.72	42.5	10.42	98.94	94.81
Wannan5	199.6	95.54	89.33	42.5	10.29	98.82	94.71
Wenshan1	216	97.61	92.37	43	11.12	99.35	96.98
Wenshan2	246.4	97.59	95.11	45	13.13	99.08	93.87
Wenshan3	257.6	97.55	95.01	46	13.66	98.46	94.22
Wenshan4	241.8	97.45	91.7	45	12.33	99.28	90.21
Wenshan5	198	97.36	91.26	44	10.13	99.29	90.5
Wenshan6	259.2	97.43	94.69	45	13.85	99.22	92.61
Wenshan7	329.4	97.97	95.61	44	17.67	99.3	93.41
Xiangxi1	236.8	97.71	93.57	43	12.84	99.83	97.27
Xiangxi2	252.6	97.38	92.91	44	13.66	99.85	96.93
Xiangxi3	243.6	97.38	92.91	43	13.17	99.84	96.4
Xiangxi4	224.8	97.53	93.25	44	12.17	99.81	96.9
Xiangxi5	251.8	97.28	92.62	43	13.62	99.82	96.51
Xiangxi6	257.4	97.42	92.99	43	13.93	99.85	95.55
Xiangxi7	246.4	96.64	91.49	44	13.26	99.82	96.71
Xiangxi8	202.6	96.7	91.33	44	10.89	99.5	97.22
Xiangxi9	226.4	97.36	92.95	44	12.21	99.5	97.1
Xiangxi10	212.6	97.47	93.21	44	11.47	99.43	97.39
Xiangxi11	273.2	96.82	91.86	44	14.71	99.82	97.02
Xiangxi12	213.4	97.42	93.06	44	11.51	99.52	96.9
Xiangxi13	222.6	96.56	91.07	44	11.94	99.48	97.04
Xiangxi14	228.8	97.33	92.77	44	12.38	99.85	95.98
Xiangxi15	239.8	96.74	91.56	43	12.87	99.83	96.44
Xiangxi16	256.4	97.19	92.38	43	13.82	99.85	95.8
Xiangxi17	276.8	96.62	91.33	43	14.85	99.83	95.6
Xiangxi18	264.2	97.29	92.7	44	14.3	99.85	96.82
Xiangxi19	270	97.22	92.47	43	14.61	99.82	97.11
Xiangxi20	267.8	97.31	92.72	43	14.49	99.88	96.73
Xiangxi21	267.8	97.33	92.77	43	14.49	99.83	97.09
Xiangxi22	228.2	96.63	91.44	44	12.28	99.8	96.86
Xiangxi23	226.6	96.33	90.96	45	12.17	99.88	96.68
XB1	141.4	98.07	94.3	44	10.95	99.9	98.93
XB2	201.4	97.54	93.04	44	7.9	99.89	98.48
XB3	145.2	97.86	93.86	44	8.53	99.9	98.7
XB4	142.8	98.02	94.26	44	7.7	99.91	98.73
XB5	156.8	97.74	93.49	44	7.78	99.91	98.55
Yanbian1	34	97.57	88.97	44	1.23	99.21	97.46
Yanbian2	32.6	97.88	90.02	43	1.19	99.83	98.08
Yanbian3	32.4	97.89	89.33	43	1.18	99.81	98.8
Yanbian4	30.4	97.82	89.15	43	1.11	99.76	98.76
Yanbian5	28.2	97.5	88.62	44	1.03	99.75	98.5
Yanbian6	30	97.63	89.03	43	1.09	99.8	98.59
Dianzhong1	211.8	96.6	91.05	46	10.49	99.41	95.86
Dianzhong2	220.6	96.23	90.37	47	10.23	99.53	97.24
Dianzhong3	191	96.46	90.73	44	11.77	99.57	95.15
Dianzhong4	196.2	96.52	90.92	46	11.33	99.47	96.58
Qaidam1	884.8	97.19	94.49	45	43.9	98.95	97.51
Qaidam2	828.6	97.15	94.4	45	41.28	98.66	97.16
Qaidam3	857.8	97.43	94.94	45	42.76	99.09	97.47
Anxi1	922.8	97.44	94.95	45	46.34	98.74	97.43
Anxi2	741.8	96.68	93.27	44	37.9	99.3	97.78
Anxi3	895.8	97.3	94.7	45	44.92	98.8	97.38
Zhangmu1	896.2	97.44	94.94	44	45.52	98.78	97.13
Zhangmu2	877.4	96.89	93.66	44	45.22	99.4	97.93
Zhangmu3	821.4	96.93	93.7	44	42.04	99.4	97.85
Afar1	353	95.62	89.6	43	18.8	99.55	97.52
Afar2	310.8	95.3	88.93	43	16.55	99.56	97.15
Afar3	290.4	95.9	90.18	43	15.44	99.24	96.52
Afar4	319.8	96.06	90.45	43	17.09	99.47	96.88
Afar5	350.4	94.99	88.01	43	18.58	99.49	97.34
Bagaria1	646.4	97.17	92.6	44	34.89	99.85	98.03
Bagaria2	664.2	96.89	91.92	44	35.9	99.86	98.09
Bagaria3	290.4	97.69	93.6	44	37.21	99.78	97.6
Bagaria4	290.4	97.25	92.35	44	36.4	99.77	97.96
Bagaria5	605.2	96.76	91.66	44	32.66	99.82	97.98
Bagaria6	658.4	96.44	91.06	44	35.49	99.87	97.95
Bagaria7	651.6	96.5	91.12	44	35.13	99.81	98
Bagaria8	651.6	96.64	91.42	44	35.14	99.81	97.85
Bagaria9	601.2	96.6	91.4	44	32.27	99.57	97.51
Bagaria10	611.8	96.88	91.89	44	33.06	99.86	98.11
Bale1	704	97.68	93.62	44	38.13	99.84	97.83
Bale2	730	97.68	93.55	44	39.56	99.89	97.97
Bale3	697.2	97.62	93.46	44	37.78	99.89	97.81
Bale4	698.6	97.31	92.85	44	37.8	99.8	97.87
Bale5	606.4	97.51	93.26	44	32.85	99.87	97.77
Bale6	617.4	96.31	90.58	44	33.23	99.78	97.96
Bale7	625.6	97.66	93.47	44	33.9	99.86	97.83
Bale8	601	97.54	93.25	44	32.37	99.54	97.3
Bale9	674	97.36	92.96	44	36.47	99.85	97.93
Bale10	637.4	96.59	91.19	44	34.37	99.8	97.89
Semien1	608.4	97.54	93.23	44	32.82	99.59	97.54
Semien2	652.2	97.74	93.68	44	35.18	99.56	97.35
Semien3	676.8	97.76	93.75	44	36.65	99.84	97.73
Semien4	674.2	97.7	93.57	44	36.54	99.81	97.9
Semien5	679.8	97.63	93.46	44	36.81	99.83	97.84
Semien6	681.8	97.62	93.47	44	36.97	99.88	98.13
Semien7	717.2	97.67	93.54	44	38.73	99.6	97.44
Semien8	668.6	97.73	93.68	44	36.08	99.58	97.29
Semien9	691	97.69	93.57	44	37.25	99.57	97.33
Semien10	638	97.71	93.66	44	34.4	99.54	97.14
Kholmogory14	221.6	96.6	91.98	43	11.77	99.64	98.6
Kholmogory15	218.4	96.72	92.19	42	11.59	99.35	98.39
Kholmogory16	250.6	96.85	92.48	41	13.38	99.74	98.91
Kholmogory17	223	96.85	92.52	42	11.89	99.71	98.57
Kholmogory18	260	96.76	92.27	42	13.85	99.68	98.76
Kholmogory19	292.4	96.6	91.95	41.5	15.6	99.81	99.06
Kholmogory20	228.4	96.33	91.42	42	12.13	99.76	98.86
