# Supplementary material for: Whole-Genome Resequencing Reveals Genetic Diversity and Growth Trait-Related Genes in Pinan Cattle
Source: Animals (Basel). 2024 Jul 25;14(15):2163. doi: 10.3390/ani14152163 (PMC11310955; doi:10.3390/ani14152163)
Supplement: Supplementary file 1 [file animals-14-02163-s001.zip › Supplementary Materials/TableS3-Positive selected genes in Pinan cattle population.xlsx]

## Sheet: Sheet1
Candidate genes related to growth and reproduction in the Pinan cattle population
GO terms	Gene number	Genes
Growth	27	ADARB1、ADM、DVL1、EDN3、ERCC1、ERCC2、FGFR2、GATA4、GLI3、GNAS、HOXA5、HOXA11、HOXD13、NDN、KLK6、SMO、SPTBN2、CPNE1、WASF1、PPP1R13L、FKBP8、CHST11、NCAPG2、ZMIZ1、TNN、TMEM108、CCM2
Sensory organ development	48	BMP2、BMP7、CACNA1C、CACNA1S、COL5A2、COL11A1、DVL1、EYA1、FGFR2、FLT1、GLI3、GNB1、HOXA2、HOXA13、MIP、MYO7B、BCAR3、BFSP2、PRKRA、MAPKAPK2、USH1C、GDF11、TCIRG1、LAMC3、PPP1R13L、TDRD7、FKBP8、CDON、CC2D2A、NEUROD4、TMEM135、CCM2、TBC1D20、MTERF4、STOX1、SLC39A5、PJVK、AQP1、HOXA1、ATP8B1、MFN2、RAB3GAP1、HIPK2、INSIG2、LEF1、CABP4、BHLHA15、HES5
Morphogenesis of a branching epithelium	16	ADM、BMP2、BMP7、CTSZ、EYA1、FGFR2、GLI3、HOXA5、HOXA11、HOXA13、HOXD11、HOXD13、IL10、PPP1CA、TIMELESS、ADAMTS16
Appendage morphogenesis	13	BMP7、CACNA1C、FR2、GLI3、HOXA9、HOXA10、HOXA11、HOXA13、HOXD12、HOXD13、CHST11、LNPK、EVX2
Cilium assembly	19	SEPTIN7、DNAH8、GAS8、NEK1、PCNT、RFX4、KIF3B、ACTR2、PIBF1、SPEF1、NPHP3、BBS9、ASAP1、NME8、CC2D2A、CFAP69、FUZ、KLC3、TTLL8
Response to hormone	33	ADM、BMP7、EGR1、ESR2、FER、FOSB、GCNT1、GCLC、GNB1、HOXA10、HOXA11、IDE、IL6、IL10、P2RY6、PIK3C2A、SCNN1D、SFRP4、STAT2、NCOA4、CSRP3、BCAR3、ABCB11、NCOA2、RAB31、ZMIZ1、TRIB3、ADIPOR2、CPEB2、STEAP2、ACOD1
Ear development	14	BMP2、COL11A1、DVL1、EYA1、FGFR2、GLI3、HOXA2、HOXA13、PRKRA、MAPKAPK2、USH1C、CCM2、STOX1、PJVK
Development of primary male sexual characteristics	14	CBL、FANCA、FER、FSHB、GATA4、HOXA9、HOXA10、HOXA11、ARID4A、NCOA4、SGPL1、FNDC3A、KIF18A、TBC1D20
Rhythmic process	23	AHR、BMAL1、CSNK1E、DBP、DYRK1A、MTOR、FSHB、ID1、IGF1R、LEP、DUFA9、PPP1CA、PPP1CB、MAPK8、KDM5A、SGPL1、TIMELESS、KDM2A、MYCBP2、TARDBP、MAGEL2、RBM4B、CAVIN3
Candidate genes related to immunity in the Pinan cattle population
GO terms	Gene number	Genes
Negative regulation of immune response	16	SERPING1、CD59、FER、GPR17、HCK、IL10、PDCD1、STAT2、MUL1、NLRX1、ACOD1、AHR、HLX、ISG15、RHBDF2
Cytokine Signaling in Immune system	38	ALOX5、CBL、FANCA、HCK、IL6、IL10、IRF2、IRF3、KPNA3、MYC、NDN、PIN1、MAPK8、PSMA3、PTPN1、STAT2、STX3、TNFRSF4、NUP214、TNFRSF18、AIP、UBE2L6、MAPAPK2、GRAP2、ISG15、NUP93、SH2B3、TUBB3、NOD1、PSME4、CLCF1、IL23A、TUBA8、MAVS、NLRX1、TUBB1、SLA2、PELI3
